# Supplementary material for: A new Atrococcus species (Hemiptera, Coccomorpha, Pseudococcidae) from China, with a key to Chinese species
Source: Zookeys. 2020 Jul 20;950:33–40. doi: 10.3897/zookeys.950.49300 (PMC7387364; doi:10.3897/zookeys.950.49300)
Supplement: XML Treatment for Atrococcus [file zookeys.950.49300-treatment1.xml]

<!DOCTYPE tp:taxon-treatment
  PUBLIC "-//TaxonX//DTD Taxonomic Treatment Publishing DTD v0 20100105//EN" "tax-treatment-NSO.dtd">
<tp:taxon-treatment xmlns:tp="http://www.plazi.org/taxpub"><tp:treatment-meta><kwd-group><label>Taxon classification</label><kwd><named-content xmlns:xlink="http://www.w3.org/1999/xlink" content-type="kingdom">Animalia</named-content></kwd><kwd><named-content xmlns:xlink="http://www.w3.org/1999/xlink" content-type="order">Hemiptera</named-content></kwd><kwd><named-content xmlns:xlink="http://www.w3.org/1999/xlink" content-type="family">Pseudococcidae</named-content></kwd></kwd-group><mixed-citation publication-type="journal"><person-group><name><surname>Zhang</surname><given-names>Jiang-Tao</given-names></name><name><surname>Zhou</surname><given-names>Jia-Ying</given-names></name><name><surname>Pan</surname><given-names>You-Liang</given-names></name><name><surname>Liu</surname><given-names>Xing-Ping</given-names></name></person-group><article-title>A new <italic><tp:taxon-name><tp:taxon-name-part taxon-name-part-type="genus" reg="Atrococcus">Atrococcus</tp:taxon-name-part></tp:taxon-name></italic> species (<tp:taxon-name><tp:taxon-name-part taxon-name-part-type="order">Hemiptera</tp:taxon-name-part></tp:taxon-name>, <tp:taxon-name><tp:taxon-name-part taxon-name-part-type="above-genus">Coccomorpha</tp:taxon-name-part></tp:taxon-name>, <tp:taxon-name><tp:taxon-name-part taxon-name-part-type="family">Pseudococcidae</tp:taxon-name-part></tp:taxon-name>) from China, with a key to Chinese species</article-title><source>Zookeys</source><day>20</day><month>7</month><year>2020</year><volume>950</volume><fpage>33</fpage><lpage>40</lpage><pub-id pub-id-type="doi">10.3897/zookeys.950.49300</pub-id></mixed-citation></tp:treatment-meta><tp:nomenclature><tp:taxon-name><object-id xmlns:xlink="http://www.w3.org/1999/xlink" content-type="arpha" xlink:type="simple">0B1DF47F-245D-50BA-8B0D-A22A7624DA63</object-id>
            <tp:taxon-name-part taxon-name-part-type="genus" reg="Atrococcus">Atrococcus</tp:taxon-name-part>
          </tp:taxon-name><tp:taxon-authority>Goux, 1941</tp:taxon-authority><tp:nomenclature-citation-list><tp:nomenclature-citation><tp:taxon-name>
                <tp:taxon-name-part taxon-name-part-type="genus" reg="Pseudococcus">Pseudococcus</tp:taxon-name-part> (<tp:taxon-name-part taxon-name-part-type="subgenus" reg="Atrococcus">Atrococcus</tp:taxon-name-part>)</tp:taxon-name><comment>Goux, 1941: 69. Type species: <tp:taxon-name><tp:taxon-name-part taxon-name-part-type="genus" reg="Atrococcus">Atrococcus</tp:taxon-name-part> <tp:taxon-name-part taxon-name-part-type="species" reg="melanovirens">melanovirens</tp:taxon-name-part></tp:taxon-name> Goux by original designation.</comment></tp:nomenclature-citation></tp:nomenclature-citation-list></tp:nomenclature><tp:treatment-sec sec-type="Generic diagnosis" id="SECID0E1GAE"><title>Generic diagnosis.</title><p>Body in life usually greenish or white, females of some species show black coloration after being placed in ethanol or potash. Body of adult female on slide oval to elongate oval. Antennae seven- or eight- segmented. Circulus present or absent. Legs well developed, claw without a denticle. Both pairs of ostioles well developed. Anal ring usually situated at apex of abdomen, bearing six setae. Anal lobes moderately developed, each bearing a normal apical seta. Cerarii numbering 1–17 pairs, each cerarius usually bearing two conical setae. Trilocular pores numerous, evenly scattered on all body surface. Multilocular disc pores usually present on venter, more rarely present on dorsum. Oral rim ducts present, forming transverse rows on dorsum and sometimes present on venter. Oral collar tubular ducts present, at least on venter, sometimes present on dorsum. Most species have group of oral collar tubular ducts on prothorax in front of anterior spiracles, often accompanied by a group of multilocular disc pores. Flagellate setae of different sizes present on both body surfaces (adapted from <xref ref-type="bibr" rid="B5">Tang 1992</xref>, <xref ref-type="bibr" rid="B2">Danzig and Gavrilov-Zimin 2015</xref>).</p></tp:treatment-sec><ref-list><ref id="B5"><mixed-citation xmlns:xlink="http://www.w3.org/1999/xlink" xlink:type="simple"><person-group><name name-style="western"><surname>Tang</surname><given-names>FD</given-names></name></person-group> (<year>1992</year>) <source>The <tp:taxon-name><tp:taxon-name-part taxon-name-part-type="family">Pseudococcidae</tp:taxon-name-part></tp:taxon-name> of China.</source><publisher-name>Chinese Agricultural Science Technology Press</publisher-name>, <publisher-loc>Beijing</publisher-loc>, <size units="page">768 pp</size>.</mixed-citation></ref><ref id="B2"><mixed-citation xmlns:xlink="http://www.w3.org/1999/xlink" xlink:type="simple"><person-group><name name-style="western"><surname>Danzig</surname><given-names>EM</given-names></name><name name-style="western"><surname>Gavrilov-Zimin</surname><given-names>IA</given-names></name></person-group> (<year>2015</year>) <source>Fauna of Russia and neighbouring countries. Palaearctic mealybugs (<tp:taxon-name><tp:taxon-name-part taxon-name-part-type="suborder">Homoptera</tp:taxon-name-part></tp:taxon-name>: <tp:taxon-name><tp:taxon-name-part taxon-name-part-type="infraorder">Coccinea</tp:taxon-name-part></tp:taxon-name>: <tp:taxon-name><tp:taxon-name-part taxon-name-part-type="family">Pseudococcidae</tp:taxon-name-part></tp:taxon-name>): subfamily <tp:taxon-name><tp:taxon-name-part taxon-name-part-type="subfamily">Phenacoccinae</tp:taxon-name-part></tp:taxon-name> (Part II). St.</source><publisher-name>Petersburg</publisher-name>, <publisher-loc>ZIN RAS</publisher-loc>, <size units="page">619 pp</size>. <ext-link xlink:type="simple" ext-link-type="doi" xlink:href="10.31610/zsr/2015.24.2.236">https://doi.org/10.31610/zsr/2015.24.2.236</ext-link></mixed-citation></ref></ref-list></tp:taxon-treatment>
